# Supplementary material for: Microfluidics delivery of DARPP-32 into HeLa cells maintains viability for in-cell NMR spectroscopy
Source: Commun Biol. 2022 May 12;5:451. doi: 10.1038/s42003-022-03412-x (PMC9098904; doi:10.1038/s42003-022-03412-x)
Supplement: Supplementary file 3 — Supplementary Data 1 [file 42003_2022_3412_MOESM3_ESM.xlsx]

## Sheet: Data for Figure 2 Panel E
	Time (h)	VECT (Cells x106)	Error (Cells x106)	Electroporation (Cells x106)	Error (Cells x106)	Control (Cells x106)	Error (Cells x106)
	0	0.3	0	0.3	0	0.3	0
	12	0.575	0.0353553	0.2625	0.0176777	0.7875	0.0883883
	24	0.8625	0.0176777	0.25	0	0.9625	0.0176777
	36	1.225	0	0.0625	0.0176777	1.5125	0.0176777
	48	1.7321	0.0353553	0.0375	0.0176777	2.25	0.0353553

## Sheet: Data for Figure 2 Panel F
	Time (min)	VECT (Cells x106)	Error (Cells x106)	Electroporation (Cells x106)	Error (Cells x106)	Control (Cells x106)	Error (Cells x106)
	0	26.45	0	25.15	0	34.5	0
	10	25.85	0.459619	27.325	0.106066	33.575	0.636396
	20	28.475	0.388909	23.625	0.106066	33	0.0707107
	30	26.675	0.399515	24.8	0.212132	33.525	0.601041
	40	27.775	0.353553	22.55	0.141421	33.775	0.459619
	50	25.6	0.141421	22.5	0.141421	33.5	0.707107
	60	25.975	0.144957	22.55	0.353553	33.325	0.813173
	70	26.55	0.282843	19.025	0.353553	33.175	1.80312
	80	25.25	0.777818	18.725	0.954594	33.25	0
	90	28.525	0.388909	19.45	0.636396	33.75	0.212132

## Sheet: Data for Figure S6 Panel C
	AA#	I1 (AU)	I2 (AU)	I1 / I2	Error
	2	68686	38212	1.7975	0.508726
	4	34757	36119	0.96229	0.430886
	5	44445	83421	0.53278	0.171387
	6	121922	91492	1.3326	0.39198
	7	55059	42832	1.28546	0.394124
	8	148935	134865	1.10433	0.299431
	9	111800	138760	0.80571	0.10832
	10	87360	179272	0.4873	0.079218
	11	-9713	67913	-0.14302	0.202383
	12	59823	53039	1.12791	0.305522
	13	118636	49265	2.40812	0.589278
	15	152838	83493	1.83055	0.234992
	18	42468	44202	0.96077	0.351967
	19	80982	96783	0.83674	0.156329
	20	318148	187884	1.69332	0.100492
	21	152396	100578	1.5152	0.281657
	23	127414	98341	1.29563	0.172124
	24	124203	81514	1.5237	1.82724
	25	77067	83654	0.92126	0.184287
	26	31830	26953	1.18094	5.73447
	27	223428	140708	1.58788	0.214819
	28	96776	103334	0.93654	0.149713
	29	59208	54289	1.09061	0.295706
	30	154291	88886	1.73583	0.214957
	31	106286	73036	1.45525	0.241988
	32	218622	164622	1.32802	0.296576
	34	75535	69134	1.09259	0.232325
	36	57408	51435	1.11613	0.314115
	37	121117	144817	0.83635	0.104468
	38	24092	55443	0.43454	0.254321
	40	86466	73827	1.1712	0.221929
	42	111547	91330	1.22136	0.181743
	43	236017	122487	1.92687	0.164554
	44	685	92191	0.00743	0.148612
	45	208342	105744	1.97025	0.192929
	46	23524	35888	0.65548	0.406664
	48	136150	71106	1.91475	0.282503
	49	56469	77811	0.72572	0.190059
	50	263947	135546	1.94729	0.14955
	51	153476	147935	1.03746	0.294728
	52	111727	69045	1.61818	0.26778
	54	27179	47241	0.57533	0.304694
	55	125009	81514	1.53359	1.00392
	56	334978	152134	2.20186	0.16627
	57	-2977	57289	-0.05196	0.239249
	58	50061	87155	0.57439	0.165129
	59	66169	78882	0.83884	0.191892
	60	15671	72729	0.21547	0.189744
	61	207174	137586	1.50578	0.130255
	62	17315	90749	0.1908	0.151831
	63	-31432	6314	-4.97814	6.42643
	66	6739	6779	0.9941	2.31309
	67	12796	52572	0.2434	0.263015
	68	106006	98341	1.07794	0.162731
	70	107594	108534	0.99134	0.14438
	72	109514	71467	1.53237	0.252612
	73	88519	102391	0.86452	0.148662
	74	28894	35792	0.80728	0.420079
	75	112180	70691	1.58691	0.259278
	78	7868	56997	0.13804	0.24109
	79	217343	145490	1.49387	0.218535
	80	97004	62423	1.55398	0.290947
	81	249129	134477	1.85258	0.223898
	82	17539	32120	0.54605	0.446038
	83	80167	40458	1.98149	0.505835
	84	46812	57350	0.81625	0.262667
	85	78180	56006	1.39592	0.310499
	86	83486	112414	0.74267	0.131996
	87	33957	39527	0.85908	0.384637
	88	38518	59602	0.64625	0.244457
	89	104262	67127	1.55321	0.270501
	90	81467	111029	0.73375	0.133407
	91	63899	100905	0.63326	0.144061
	92	116050	127687	0.90886	0.120396
	93	76968	113818	0.67624	0.128714
	94	235671	106241	2.21827	0.489594
	95	-18606	79015	-0.23547	0.174893
	98	155684	136672	1.13911	0.324284
	99	305907	150146	2.0374	0.170688
	100	149216	84691	1.76189	0.227257
	101	185389	152830	1.21304	0.108373
	102	119573	63023	1.89729	0.317184
	103	217343	145490	1.49387	0.122774
	105	-7424	44068	-0.16847	0.312276
	106	82232	34885	2.35723	0.650388
	107	196695	111810	1.75919	0.172007
	108	80894	118860	0.68058	0.123354
	109	86439	68001	1.27114	0.247307
	110	38234	57517	0.66474	0.254168
	111	185745	136250	1.36327	0.126507
	112	97863	62930	1.55511	0.288694
	113	178032	110883	1.60558	0.166158
	114	148935	65565	2.27156	0.338114
	115	205512	106259	1.93407	0.190067
	116	70296	47669	1.47467	0.372743
	118	38365	49960	0.76791	0.298511
	119	-7832	-15170	0.51628	0.940122
	120	58818	67672	0.86916	0.225163
	121	1668	25403	0.06566	0.539692
	122	168311	87997	1.91269	0.228145
